# Supplementary material for: Systemic and transcriptional response to intermittent fasting and fasting-mimicking diet in mice
Source: BMC Biol. 2024 Nov 20;22:268. doi: 10.1186/s12915-024-02061-2 (PMC11580389; doi:10.1186/s12915-024-02061-2)
Supplement: Supplementary file 3 — Additional file 3: Table 1 Main functions of metabolic genes selected for qPCR analyses. [file 12915_2024_2061_MOESM3_ESM.xlsx]

## Sheet: Tabelle1
	Gluconeogenesis
	Gyk	Glycerol Kinase	Catalyzes the conversion of glycerol to glycerol-3-phosphate, playing a key role in glycerol metabolism and triglyceride synthesis.
	Pck1	Phosphoenolpyruvate Carboxykinase 1	Converts oxaloacetate to phosphoenolpyruvate, a critical step in gluconeogenesis.
	Pcx	Pyruvate carboxylase	Catalyzes the conversion of pyruvate to oxaloacetate, a crucial step in gluconeogenesis and anaplerotic reactions.
	G6pc	Glucose-6-Phosphatase Catalytic Subunit 1	Hydrolyzes glucose-6-phosphate to glucose, playing a vital role in gluconeogenesis and glycogenolysis by regulating blood glucose levels.
	Fatty acid synthesis
	Fasn	Fatty Acid Synthase	Catalyzes the synthesis of long-chain fatty acids from acetyl-CoA and malonyl-CoA, playing a central role in lipid biosynthesis.
	Acss2	Acyl-CoA Synthetase Short Chain Family Member 2	Converts acetate into acetyl-CoA, linking carbohydrate metabolism to lipid synthesis and energy production.
	Acacb	Acetyl-CoA Carboxylase Beta	Catalyzes the carboxylation of acetyl-CoA to malonyl-CoA, a key regulatory step in fatty acid biosynthesis and oxidation.
	Ketogenesis
	Hadhb	Hydroxyacyl-CoA Dehydrogenase Beta Subunit	Catalyzes the final steps in the mitochondrial beta-oxidation of fatty acids, essential for breaking down long-chain fatty acids for energy production.
	Hmgcs2	3-Hydroxy-3-Methylglutaryl-CoA Synthase 2	Catalyzes the first step in ketogenesis by converting acetyl-CoA to HMG-CoA, crucial for producing ketone bodies during fasting or low-carbohydrate diets.
	Hadha	Hydroxyacyl-CoA Dehydrogenase Alpha Subunit	Involved in mitochondrial beta-oxidation, catalyzing the hydration and dehydrogenation of hydroxyacyl-CoA in fatty acid metabolism.
	Ppara	Peroxisome Proliferator-Activated Receptor Alpha	A nuclear receptor that regulates the expression of genes involved in fatty acid metabolism, including beta-oxidation, lipid transport, and ketogenesis.
	Fatty acid oxidation
	Pdk4	Pyruvate Dehydrogenase Kinase 4	Inhibits the pyruvate dehydrogenase complex by phosphorylating it, thus regulating the switch between glucose and fatty acid metabolism.
	Ppargc1a	Peroxisome Proliferator-Activated Receptor Gamma Coactivator 1-Alpha	Coactivates transcription factors involved in energy metabolism, influencing mitochondrial biogenesis, oxidative phosphorylation, and fatty acid oxidation.
	Acot1	Acyl-CoA Thioesterase 1	Hydrolyzes acyl-CoA to free fatty acids and CoA, regulating lipid metabolism and preventing the buildup of acyl-CoA derivatives.
	Cpt1a	Carnitine Palmitoyltransferase 1A	Catalyzes the transfer of long-chain fatty acids into mitochondria for beta-oxidation, a crucial step in fatty acid catabolism.
	Cpt2	Carnitine Palmitoyltransferase 2	Works with CPT1A to facilitate the transport of long-chain fatty acids into mitochondria by converting acyl-carnitine back to acyl-CoA for beta-oxidation.
