# Supplementary material for: Systemic and transcriptional response to intermittent fasting and fasting-mimicking diet in mice
Source: BMC Biol. 2024 Nov 20;22:268. doi: 10.1186/s12915-024-02061-2 (PMC11580389; doi:10.1186/s12915-024-02061-2)
Supplement: Supplementary file 6 — Additional file 6: Table 2 Primer sequences used for qPCR. [file 12915_2024_2061_MOESM6_ESM.xlsx]

## Sheet: Tabelle1
gene name	forward	reverse
Gluconeogenesis
Gyk	ACCCTCCATGCCTGAAACAA	ACCACTTTCTGGAGACTGAGTT
Pck1	CTGCATAACGGTCTGGACTTC	CAGCAACTGCCCGTACTCC
Pcx	GGAGCTTATCCCGAACATCC	CGGAAGACGTCCATACCATTC
G6pc	ACCCTCCATGCCTGAAACAA	ACCACTTTCTGGAGACTGAGTT
Ketogenesis
Hadhb	TGCATTTGCCGCAGCTTTAC	GTTGGCCCAGATTTCGTTCA
Hmgcs2	GAAGAGAGCGATGCAGGAAAC	GTCCACATATTGGGCTGGAAA
Hadhb	GAT​GGA​GGC​CAG​TAT​GCT​TT	AGT​CGG​TCG​CCT​CCT​TCT​A
Ppara	GCGTACGGCAATGGCTTTAT	GAACGGCTTCCTCAGGTTCTT
Fatty acid synthesis
Fasn	CACCAATACAGATGGCAGCA	CCAGCTGGCTGATACAGAGA
Acacb	CCTTTGGCAACAAGCAAGGTA	AGTCGTACACATAGGTGGTCC
FA oxidation
Pdk4	ATCTAACATCGCCAGAATTAAACC	GGAACGTACACAATGTGGATTG
Ppargc1a	TCAGCTTTGGCGAAGCCTT	TCTCTGGAACTGCAGGCCTAAC
Acot1	AACATCACCTTTGGAGGGGAG	GCTCTTCCAATCCTGTTGGC
Cpt1a	CCATCCTGTCCTGACAAGGTTTAG	CCTCACTTCTGTTACAGCTAGCAC
Cpt2	CAACTCGTATACCCAAACCCAGTC	GTTCCCATCTTGATCGAGGACATC
Fasting response
Cdkn1a	CGAGAACGGTGGAACTTTGAC	CCAGGGCTCAGGTAGACCTT
Mdm2	AGCAGCGAGTCCACAGAGAC	ATCCTGATCCAGGCAATCAC
Tigar	ATTCAAGGACAAGGCGTAGATG	CGTGGGTAAACTGCACATTGC
Gadd45b	GAGGCGGCCAAACTGATGAAT	CGCAGCAGAACGACTGGAT
Trp53inp	TGGTCTCAGTGAGGCGAGTT	CTTCCATTTCTGTGCCCGTGAG
Trp53	ACATGACGGAGGTCGTGAG	AATTTCCTTCCACCCGGATA
Apoptosis
Bbc3 (Puma)	GTACGAGCGGCGGAGACAAG	GCACCTAGTTGGGCTCCATTTCTG
Bax	TAGCAAACTGGTGCTCAAGG	TCTTGGATCCAGACAAGCAG
Mcl1	CAAAGATGGCGTAACAAACTGG	CCGTTTCGTCCTTACAAGAACA
Bak1	TGCCTACGAACTCTTCACCAA	TGGTAGACGTACAGGGCCAG
