# Supplementary material for: Systemic and transcriptional response to intermittent fasting and fasting-mimicking diet in mice
Source: BMC Biol. 2024 Nov 20;22:268. doi: 10.1186/s12915-024-02061-2 (PMC11580389; doi:10.1186/s12915-024-02061-2)
Supplement: Supplementary file 7 — Additional file 7: Table 3 Individual data values for Fig. 2 [file 12915_2024_2061_MOESM7_ESM.xlsx]

## Sheet: Glucose
	[Normalized integrals (a.u.)]
	FED	IF	FMD
mouse 1	175.593	112.081	88.5679
mouse 2	180.709	97.3465	110.891
mouse 3	172.041	123.216	86.2892
mouse 4	201.223	133.663	101.327
mouse 5	159.217	143.404	106.206
mouse 6	168.979	150.32	103.078
mouse 7			65.0089
mouse 8			87.1644

## Sheet: 3-Hydroxybutyric acid
	[Normalized integrals (a.u.)]
	FED	IF	FMD
mouse 1	12.2987	127.379	92.6833
mouse 2	9.4338	69.9886	114.201
mouse 3	7.8682	87.3436	69.5447
mouse 4	16.8965	99.7126	166.26
mouse 5	16.0443	98.2153	54.1018
mouse 6	20.8679	111.638	120.106
mouse 7			288.534
mouse 8			175.501

## Sheet: Acetone
	[Normalized integrals (a.u.)]
	FED	IF	FMD
mouse 1	13.8539	41.7921	27.4978
mouse 2	13.2876	44.5456	27.1729
mouse 3	15.024	46.917	34.3442
mouse 4	17.3664	40.0597	85.4943
mouse 5	14.8194	67.5329	24.7208
mouse 6	15.1158	40.6781	45.5023
mouse 7			57.8938
mouse 8			106.662

## Sheet: Lactate
	[Normalized integrals (a.u.)]
	FED	IF	FMD
mouse 1	1270.28	1156.2	1291.76
mouse 2	1477.55	960.614	1410.82
mouse 3	1455.42	1268.44	877.112
mouse 4	881.166	1087.28	696.6
mouse 5	752.392	860.473	963.922
mouse 6	1375.61	934.811	943.674
mouse 7			537.481
mouse 8			384.746

## Sheet: Valine
	[Normalized integrals (a.u.)]
	FED	IF	FMD
mouse 1	18.2766	20.8192	19.4086
mouse 2	20.5286	15.8061	15.8679
mouse 3	21.3959	18.0187	12.9377
mouse 4	14.7721	22.1649	17.0922
mouse 5	17.1215	20.6638	13.3096
mouse 6	16.8611	18.2653	15.2186
mouse 7			23.5098
mouse 8			18.6272

## Sheet: Leucine
	[Normalized integrals (a.u.)]
	FED	IF	FMD
mouse 1	20.0545	32.7731	27.4212
mouse 2	20.6448	22.4505	24.7813
mouse 3	19.2202	23.994	21.5715
mouse 4	16.7781	30.1123	27.3153
mouse 5	18.7172	26.6894	17.3113
mouse 6	16.7623	24.5676	17.8982
mouse 7			37.7055
mouse 8			25.1399

## Sheet: Isoleucine
	[Normalized integrals (a.u.)]
	FED	IF	FMD
mouse 1	7.9793	10.6805	9.3303
mouse 2	8.6296	7.8629	7.9894
mouse 3	8.6504	8.5072	5.4817
mouse 4	6.5094	11.9024	8.1059
mouse 5	7.8258	10.4598	5.4645
mouse 6	7.8167	9.4739	6.5588
mouse 7			12.5141
mouse 8			9.225

## Sheet: Alanine
	[Normalized integrals (a.u.)]
	FED	IF	FMD
mouse 1	24.2483	21.8009	29.3602
mouse 2	28.8838	18.9532	28.4812
mouse 3	25.8984	18.7878	27.9377
mouse 4	21.9623	23.3112	20.9089
mouse 5	20.4052	21.4749	31.3361
mouse 6	29.2102	21.5326	20.9225
mouse 7			24.7613
mouse 8			25.35

## Sheet: Phenylalanine
	[Normalized integrals (a.u.)]
	FED	IF	FMD
mouse 1	2.3659	2.8557	2.0874
mouse 2	2.6542	2.0981	2.3913
mouse 3	2.7662	2.504	2.9113
mouse 4	2.2119	3.0057	2.5531
mouse 5	2.3668	2.9708	3.2175
mouse 6	2.1379	2.8615	2.5214
mouse 7			2.9756
mouse 8			2.5163

## Sheet: Lysine
	[Normalized integrals (a.u.)]
	FED	IF	FMD
mouse 1	13.2287	7.7828	11.8734
mouse 2	14.3753	9.774	9.4344
mouse 3	13.6283	9.2959	13.5892
mouse 4	12.7666	13.9004	10.5878
mouse 5	13.4924	14.5777	13.7361
mouse 6	15.2812	12.3335	9.4945
mouse 7			10.0863
mouse 8			10.9166

[truncated: 4 more sheets: Insulin, FFA, Fgf21, Free glycerol]
