# Supplementary material for: Systemic and transcriptional response to intermittent fasting and fasting-mimicking diet in mice
Source: BMC Biol. 2024 Nov 20;22:268. doi: 10.1186/s12915-024-02061-2 (PMC11580389; doi:10.1186/s12915-024-02061-2)
Supplement: Supplementary file 8 — Additional file 8: Table 4 Individual data values for Fig. 4 [file 12915_2024_2061_MOESM8_ESM.xlsx]

## Sheet: Tabelle1
	IF						FED					FMD
Gyk1	1.03542	0.79398	0.89964	1.42406	1.29427	1.04889	0.39273	0.65504	0.89842	0.93035	0.50571	1.32358	1.1668	1.3019	0.7871	1.04009	1.16382
Pck1	0.23732	0.1422	0.83778	0.45919	0.28743	0.19646	0.66597	0.31579	0.12303	0.16426	0.24619	1.11487	0.51235	0.64935	1.48477	0.97642	0.90098
Pcx	0.33929	0.2218	1.1538	0.70124	0.45776	0.23769	1.10222	0.61379	0.20071	0.21054	1.00099	1.39993	0.67501	0.96674	1.34765	1.44699	1.11888
G6pc	0.78205	0.58823	0.62414	1.42406	1.22522	0.75702	1.00109	0.36052	0.71536	0.74999	1.55346	1.03114	0.67429	1.28698	0.36853	1.48698	0.97918
Ppara	1.03542	0.64143	0.73733	0.89141	0.99804	0.81918	0.97374	0.94752	0.77035	1.02437	0.79877	1.82759	1.07849	1.47133	0.79032	1.29496	0.96981
Hadhb	1.03542	0.90268	0.92125	1.42406	0.92722	1.1246	0.4256	0.59964	0.36262	0.63164	0.38134	0.61746	0.75657	1.05659	0.4699	0.99955	1.20354
Hadha	1.03542	0.49788	0.43968	1.31992	1.44816	1.0086	0.64182	0.80358	0.82404	1.02437	0.69865	1.38296	1.10946	1.29371	0.71329	1.3132	1.20354
Hmgcs2	1.03542	0.57235	0.50782	1.07509	0.80279	0.76665	0.3757	0.36286	0.851	1.02437	0.37626	1.82759	0.79537	1.31155	0.34026	0.95601	0.80508
Fgf21	0.18099	0.35415	0.09767	0.11795	0.14397	0.18469	0.02989	0.00196	0.03243	0.01203	0.03929		0.6987	1.12043	0.26494	0.44011	0.2762
Fasn	0.06695	0.04905	0.23798	0.07919	0.06051	0.03299	1.81959	0.58599	0.63717	0.32577	2.60965	0.3567	0.09969	0.13342	0.39961	0.27645	0.11962
Acss2	0.12787	0.12282	0.39917	0.28194	0.16072	0.10104	2.28201	1.01749	1.3129	0.87744	2.60965	0.59312	0.10279	0.20353	0.4862	0.40438	0.27339
Acacb	0.22515	0.15735	0.34244	0.13975	0.12944	0.16535	1.86803	0.83802	0.69055	0.40304	1.84529	0.5368	0.39297	0.66766	0.82491	1.13417	1.11888
Pdk4	0.66375	0.47341	1.14727	0.76816	1.03783	0.71828	0.51788	0.92893	1.11275	1.02437	0.49854	0.21106	0.66689	0.85458	1	0.54469	0.08183
Ppargc1a	0.65579	1.13203	0.51997	0.86378	0.71689	0.78114	0.23285	0.38069	0.80878	1.02437	0.65373	0.7104	1.06389	1.80382	0.96887	1.10913	1.20354
Acot1	0.88091	0.69749	1.14727	1.21766	1.53609	1.35007	0.05447	0.09105	0.05998	0.17717	0.03427	0.94735	0.80218	0.61914	0.48631	1.41807	1.20354
Cpt1a	0.99997	1.13203	0.972	1.42406	1.08318	1.1993	0.51196	0.51185	0.49629	0.5689	0.42223	0.78112	0.61961	0.9183	0.37165	0.58228	1.20354
Cpt2	1.03542	0.73285	0.73725	1.42406	1.3074	1.11963	0.48418	0.58929	0.7647	0.9791	0.62747	1.43301	1.1668	1.48998	0.66585	1.31135	1.08828
Cdkn1a	0.11243	0.05088	0.03457	0.19248	0.2779	0.12074	0.02376	0.01337	0.02515	0.0194	0.07146	0.06848	0.69944	1.0132	0.23857	0.31213	0.10798
Mdm2	0.38295	0.25627	0.23099	0.26871	0.24322	0.20967	0.43114	0.37744	0.25139	0.22614	0.39017	0.69482	1.03646	0.68528	0.57555	0.57852	0.42333
Tigar	0.57081	0.32933	0.31385	0.17798	0.26128	0.20074	0.683	0.6069	0.34566	0.27356	0.84293	0.89549	0.91161	0.95999	1.05148	0.58405	0.93396
Gadd45b	0.32861	0.28056	0.22402	0.36924	0.54206	0.26378	0.0484	0.04465	0.07997	0.17461	0.05322	0.53388	0.43543	0.54994	0.96631	0.6417	0.14199
Trp53inp	0.25372	0.10093	0.12418	0.1121	0.11991	0.08268	0.40981	0.17819	0.17332	0.10411	0.34196	0.32112	0.84247	1.14103	0.59354	0.64326	0.18035
Trp53	0.40674	0.24921	0.26685	0.21976	0.27165	0.20573	0.72134	0.47278	0.45015	0.36714	0.87841	0.58967	1.03646	0.77915	0.57646	0.65908	0.509
Bbc3 (Puma)	0.52818	0.12807	0.09533	0.43294	0.42719	0.17671	0.38478	1.54622	1.2672	0.69181	0.92603	0.99848	1.1668	0.8788	0.63644	0.81431	0.37119
Bax	0.68693	0.40784	0.62813	0.77128	0.81561	0.49748	1.06667	1.14204	1.2672	0.99493	1.42987	0.45182	1.0653	0.26445	1	0.39017	0.23113
Mcl1	0.35472	0.42575	0.36494	0.97735	0.83966	0.77876	1.0087	0.68867	1.23627	1.02437	0.85982	0.32438	1.10144	0.65876	1	0.67604	0.32625
Bak1	0.89185	0.45248	0.31038	0.6917	0.77922	0.53792	0.83597	1.54622	1.2672	0.89227	1.29724	1.08152	1.1668	0.95035	0.93951	0.70286	0.92205
