# Supplementary material for: Systemic and transcriptional response to intermittent fasting and fasting-mimicking diet in mice
Source: BMC Biol. 2024 Nov 20;22:268. doi: 10.1186/s12915-024-02061-2 (PMC11580389; doi:10.1186/s12915-024-02061-2)
Supplement: Supplementary file 9 — Additional file 9: Table 5 Individual data values for Fig. 5 [file 12915_2024_2061_MOESM9_ESM.xlsx]

## Sheet: Tabelle1
[normalized integrals (a.u.)]	FED				IF			RF
Leucine	15.1942	16.6709	10.7109	16.3449	18.1487	15.5651	26.5006	19.4299	21.2667	13.6928	14.9633
Isoleucine	7.6231	8.8987	4.3946	7.4932	7.1973	5.7365	12.2052	9.7321	9.8324	7.0988	7.7737
Valine	18.0818	20.1498	12.1322	20.481	17.2035	13.0132	23.702	25.9673	25.6136	19.956	19.8407
3-Hydroxybutyric acid		7.1215	4.8619	6.1113	29.223	85.9557	116.086	5.4518	6.3326	5.7526	10.7243
Lactic acid	1224.86	1023.11	848.375	1041.3	977.403	421.456	856.805	904.375	1364.34	797.296	761.316
Alanine	29.5681	31.7624	16.487	25.9787	22.3092	22.8639	22.4518	35.333	53.7042	27.7983	24.1728
Acetone	891.178	896.318	1203.01	875.413	962.277	1153.37	1097.49	943.787	817.737	1080.49	967.157
Lysine	12.1119	8.9697	8.6061	10.0572	6.8427	7.4329	9.4422	12.0222	9.7693	9.3268	9.1401
Glucose	133.507	143.767	90.0489	151.522	130.716	164.998	57.3445	155.427	112.083	178.299	197.056
Phenylalanine	2.4528	2.636	2.1313	2.9143	3.4424	3.0885	3.6813	3.0143	4.8543	2.3416	2.1142
