# Supplementary material for: Systemic and transcriptional response to intermittent fasting and fasting-mimicking diet in mice
Source: BMC Biol. 2024 Nov 20;22:268. doi: 10.1186/s12915-024-02061-2 (PMC11580389; doi:10.1186/s12915-024-02061-2)
Supplement: Supplementary file 10 — Additional file 10: Table 6 Individual data values for Fig. 6 [file 12915_2024_2061_MOESM10_ESM.xlsx]

## Sheet: Tabelle1
	IF			FED			FMD male			RF-Refed
Gyk1	1.03542	0.79398	0.89964	0.50571	0.39273	0.65504	1.32358	1.1668	1.3019	1	0.93368	1.13604
Pck1	1.03542	0.52662	0.35043	0.87551	0.39092	0.29692	1.25636	0.79123	1.0781	0.95873	1.36911	1.36873
Pcx	1.03542	0.5704	0.39593	0.9106	0.55211	0.89027	1.5569	1.05215	1.36707	1	0.79826	0.95858
G6pc	0.78205	0.58823	0.62414	1.55346	1.00109	0.36052	1.03114	0.67429	1.28698	1	1.10272	0.394
Ppara	1.03542	0.64143	0.73733	0.79877	0.97374	0.94752	1.82759	1.07849	1.47133	1	0.93448	1.04792
Hadhb	1.03542	0.90268	0.92125	0.38134	0.4256	0.59964	0.61746	0.75657	1.05659	1	0.76938	0.49612
Hadha	1.03542	0.49788	0.43968	0.69865	0.64182	0.80358	1.38296	1.10946	1.29371	1	0.76296	1.09343
Hmgcs2	1.03542	0.57235	0.50782	0.37626	0.3757	0.36286	1.82759	0.79537	1.31155	1	1.33611	0.72478
Fasn	0.13905	0.0296	0.03362	1.41842	0.33266	1.54622	1.82759	0.65252	0.88417	1	0.64644	1.45603
Acss2	0.23175	0.12336	0.0962	1.45125	0.61632	1.54622	1.82759	0.78528	1.39923	1	0.53084	1.44052
Acacb	0.24741	0.10797	0.09846	1.5535	0.73482	1.2785	0.80448	0.92877	1.18858	1	0.38885	0.95601
Pdk4	0.66375	0.47341	1.14727	0.49854	0.51788	0.92893	0.21106	0.66689	0.85458	1	0.98502	1.13046
Ppargc1a	0.65579	1.13203	0.51997	0.65373	0.23285	0.38069	0.7104	1.06389	1.80382	0.98978	1.36911	1.41387
Acot1	0.88091	0.69749	1.14727	0.03427	0.05447	0.09105	0.94735	0.80218	0.61914	1	0.3124	0.51682
Cpt1a	0.99997	1.13203	0.972	0.42223	0.51196	0.51185	0.78112	0.61961	0.9183	1	1.01306	0.9293
Cpt2	1.03542	0.73285	0.73725	0.62747	0.48418	0.58929	1.43301	1.1668	1.48998	1	0.94179	0.87089
Bbc3 (Puma)	0.52818	0.12807	0.09533	0.92603	0.38478	1.54622	0.99848	1.1668	0.8788	1	0.73797	0.82351
Bax	0.68693	0.40784	0.62813	1.42987	1.06667	1.14204	0.45182	1.0653	0.26445	1	0.79893	0.74512
Mcl1	0.35472	0.42575	0.36494	0.85982	1.0087	0.68867	0.32438	1.10144	0.65876	1	1.36474	1.76621
Bak1	0.89185	0.45248	0.31038	1.29724	0.83597	1.54622	1.08152	1.1668	0.95035	1	1.15055	1.26602
Cdkn1a	0.54617	0.35477	0.08563		0.03357	0.00761	0.00442	0.00684	0.00492	0.0055	0.00743	0.01083
Mdm2	0.54451	0.53114	0.45259		0.38972	0.42318	0.37002	0.37613	0.47207	0.53961	0.50748	0.52656
Tigar	0.54862	0.50774	0.48826			0.71183	0.72494	0.73301	0.65501	0.49425	0.6192	0.52771
Gadd45b	0.29897	0.28256	0.1268		0.0567	0.04516	0.04986	0.01359	0.02172	0.02778	0.01103	0.00963
Trp53inp	0.43685	0.1928	0.16037		0.05804	0.18661	0.213	0.19955	0.14366	0.1017	0.16572	0.13359
Trp53	0.31829	0.4104	0.46064		0.74367	0.8241	0.71724	0.4961	0.83791	0.55127	0.87829	0.94801
