# Supplementary material for: Systemic and transcriptional response to intermittent fasting and fasting-mimicking diet in mice
Source: BMC Biol. 2024 Nov 20;22:268. doi: 10.1186/s12915-024-02061-2 (PMC11580389; doi:10.1186/s12915-024-02061-2)
Supplement: Supplementary file 11 — Additional file 11: Table 7 Individual data values for Fig. 7 [file 12915_2024_2061_MOESM11_ESM.xlsx]

## Sheet: Tabelle1
	FED				FMD
Gyk1	0.54237	0.56017	0.67188	0.58846	0.76409	1.18114	0.7984	0.82494
Pck1	0.16178	0.47585	0.09813	0.33872	1.00339	1.18716	1.21597	1.28733
Pcx	0.87385	1.06885	1.06615	0.94312	1.23804	1.18716	1.34114	1.28231
G6pc	0.58846	1.14897	0.57172	1.1045	0.53317	0.96942	0.66526	1.09912
Ppara	0.70224	0.95596	0.63348	0.73559	1.03624	1.18114	0.92798	1.0654
Hadhb	0.72715	0.6555	1.03961	0.96145	0.9036	0.95589	1.1441	0.99644
Hadha	1.01116	0.75828	1.0851	1.08075	0.91383	1.16975	0.7989	0.98056
Hmgcs2	1.00807	0.92413	1.13943	0.83832	1.07154	0.96078	0.6456	0.74293
Fasn	0.72911	0.84958	1.13943	0.74706	0.04688	0.09725	0.04661	0.05383
Acss2	0.88483	0.72125	1.0634	1.12738	0.08176	0.08852	0.07285	0.08557
Acacb	1.01116	0.70919	1.1132	0.97787	0.0567	0.11783	0.04291	0.05804
Pdk4	0.23779	0.31017	0.6781	0.33194	0.19028	1.18114	0.1718	0.5532
Ppargc1a	0.81002	0.93685	0.89148	1.12738	0.98499	0.66112	0.41892	0.52011
Acot1	0.2097	0.17501	0.27685	0.30692	0.5317	1.18114	0.52552	0.6623
Cpt1a	0.58656	0.69968	0.5828	0.55528	0.89729	1.18114	0.76325	0.94747
Cpt2	0.6746	0.6347	0.88104	0.77994	1.1241	1.18007	0.92147	0.9835
Cdkn1a	0.11711	0.11685	0.3767	0.6149	0.5014	1.27784	0.25528	0.44218
Mdm2	1.07808	1.30972	0.9293	1.19407	1.10779	1.27784	0.9511	1.48607
Tigar	0.6893	0.75689	0.67056	0.83998	1.1734	1.1506	1.32667	1.2257
Gadd45b	0.03311	0.09488	0.04083	0.04086	0.96378	1.59237	1.22832	1.61674
Trp53inp	0.18628	0.29901	0.29325	0.35604	0.27494	0.30994	0.267	0.3137
Trp53	1.0863	0.92565	0.92269	0.81855	1.01079	1.01769	1.24982	1.21819
Bbc3 (Puma)	0.70847	0.73903	1.01155	0.66416	0.49877	0.31882	0.41853	0.36906
Bax	0.88981	0.75591	0.76977	0.76524	1.12266	1.12595	1.02326	1.06146
Mcl1	1.00671	0.86825	0.60199	0.78139	0.78	0.7364	0.78323	0.63074
Bak1	1.00671	0.72041	0.86184	0.84985	0.90833	0.76435	0.866	0.69325
